# Supplementary material for: Artemether-Lumefantrine and Dihydroartemisinin-Piperaquine Exert Inverse Selective Pressure on Plasmodium Falciparum Drug Sensitivity-Associated Haplotypes in Uganda
Source: Open Forum Infect Dis. 2016 Oct 25;4(1):ofw229. doi: 10.1093/ofid/ofw229 (PMC5413987; doi:10.1093/ofid/ofw229)
Supplement: ofw229_suppl_supplementary_data [file ofw229_suppl_supplementary_data.zip]

Archive with 87 entries (83 files):
- FreqEstimationModel-master/
- FreqEstimationModel-master/.Rapp.history
- FreqEstimationModel-master/.Rbuildignore
- FreqEstimationModel-master/.gitignore
- FreqEstimationModel-master/DESCRIPTION
- FreqEstimationModel-master/FreqEstimationModel.Rproj
- FreqEstimationModel-master/Instructions
- FreqEstimationModel-master/NAMESPACE
- FreqEstimationModel-master/R/
- FreqEstimationModel-master/R/calculate_genotype_counts_truncated.R
- FreqEstimationModel-master/R/calculate_log_genotype_counts_proposal_ratio.R
- FreqEstimationModel-master/R/calculate_log_moi_proposal_ratio.R
- FreqEstimationModel-master/R/compatible_genotypes.R
- FreqEstimationModel-master/R/data_genotype_count_compatibility.R
- FreqEstimationModel-master/R/ddirichlet.R
- FreqEstimationModel-master/R/draw_frequency_proposed_child.R
- FreqEstimationModel-master/R/draw_genotype_counts_initial.R
- FreqEstimationModel-master/R/draw_moi_initial.R
- FreqEstimationModel-master/R/draw_moi_proposed.R
- FreqEstimationModel-master/R/log_likelihood_NGS.R
- FreqEstimationModel-master/R/log_likelihood_prevalence.R
- FreqEstimationModel-master/R/log_moi_prior_calculation_geom.R
- FreqEstimationModel-master/R/log_moi_prior_calculation_nbinom.R
- FreqEstimationModel-master/R/log_moi_prior_calculation_pois.R
- FreqEstimationModel-master/R/log_moi_prior_calculation_unif.R
- FreqEstimationModel-master/R/log_prior_moi_ratio_geom.R
- FreqEstimationModel-master/R/log_prior_moi_ratio_nbinom.R
- FreqEstimationModel-master/R/log_prior_moi_ratio_pois.R
- FreqEstimationModel-master/R/log_prior_moi_ratio_unif.R
- FreqEstimationModel-master/R/mcmc_sampling.R
- FreqEstimationModel-master/R/mcmc_sampling_parallel.R
- FreqEstimationModel-master/R/my_log_dmultinom.R
- FreqEstimationModel-master/R/preprocess_data.R
- FreqEstimationModel-master/R/rdirichlet.R
- FreqEstimationModel-master/R/update_genotype_counts.R
- FreqEstimationModel-master/R/update_y_mixed_add.R
- FreqEstimationModel-master/R/update_y_mixed_sub.R
- FreqEstimationModel-master/inst/
- FreqEstimationModel-master/inst/Data_no_markers1_seed1.RData
- FreqEstimationModel-master/inst/Data_no_markers1_seed2.RData
- FreqEstimationModel-master/inst/Data_no_markers1_seed3.RData
- FreqEstimationModel-master/inst/Data_no_markers2_seed1.RData
- FreqEstimationModel-master/inst/Data_no_markers2_seed2.RData
- FreqEstimationModel-master/inst/Data_no_markers2_seed3.RData
- FreqEstimationModel-master/inst/Data_no_markers3_seed1.RData
- FreqEstimationModel-master/inst/Data_no_markers3_seed2.RData
- FreqEstimationModel-master/inst/Data_no_markers3_seed3.RData
- FreqEstimationModel-master/inst/Data_no_markers4_seed1.RData
- FreqEstimationModel-master/inst/Data_no_markers4_seed2.RData
- FreqEstimationModel-master/inst/Data_no_markers4_seed3.RData
- FreqEstimationModel-master/inst/Data_no_markers5_seed1.RData
- FreqEstimationModel-master/inst/Data_no_markers5_seed2.RData
- FreqEstimationModel-master/inst/Data_no_markers5_seed3.RData
- FreqEstimationModel-master/inst/Test_run.R
- FreqEstimationModel-master/inst/Thesis_methods_chapter.pdf
- FreqEstimationModel-master/inst/visualise_results.R
- FreqEstimationModel-master/man/
- FreqEstimationModel-master/man/calculate_genotype_counts_truncated.Rd
- FreqEstimationModel-master/man/calculate_log_genotype_counts_proposal_ratio.Rd
- FreqEstimationModel-master/man/calculate_log_moi_proposal_ratio.Rd
- FreqEstimationModel-master/man/compatible_genotypes.Rd
- FreqEstimationModel-master/man/data_genotype_count_compatibility.Rd
- FreqEstimationModel-master/man/ddirichlet.Rd
- FreqEstimationModel-master/man/draw_frequency_proposed_child.Rd
- FreqEstimationModel-master/man/draw_genotype_counts_initial.Rd
- FreqEstimationModel-master/man/draw_moi_initial.Rd
- FreqEstimationModel-master/man/draw_moi_proposed.Rd
- FreqEstimationModel-master/man/hello.Rd
- FreqEstimationModel-master/man/log_likelihood_NGS.Rd
- FreqEstimationModel-master/man/log_likelihood_prevalence.Rd
- FreqEstimationModel-master/man/log_moi_prior_calculation_geom.Rd
- FreqEstimationModel-master/man/log_moi_prior_calculation_nbinom.Rd
- FreqEstimationModel-master/man/log_moi_prior_calculation_pois.Rd
- FreqEstimationModel-master/man/log_moi_prior_calculation_unif.Rd
- FreqEstimationModel-master/man/log_prior_moi_ratio_geom.Rd
- FreqEstimationModel-master/man/log_prior_moi_ratio_nbinom.Rd
- FreqEstimationModel-master/man/log_prior_moi_ratio_pois.Rd
- FreqEstimationModel-master/man/log_prior_moi_ratio_unif.Rd
- FreqEstimationModel-master/man/mcmc_sampling.Rd
- FreqEstimationModel-master/man/mcmc_sampling_parallel.Rd
- FreqEstimationModel-master/man/my_log_dmultinom.Rd
- FreqEstimationModel-master/man/preprocess_data.Rd
- FreqEstimationModel-master/man/rcpp_hello.Rd
- FreqEstimationModel-master/man/rdirichlet.Rd
- FreqEstimationModel-master/man/update_genotype_counts.Rd
- FreqEstimationModel-master/man/update_y_mixed_add.Rd
- FreqEstimationModel-master/man/update_y_mixed_sub.Rd
