# Supplementary material for: Artemether-Lumefantrine and Dihydroartemisinin-Piperaquine Exert Inverse Selective Pressure on Plasmodium Falciparum Drug Sensitivity-Associated Haplotypes in Uganda
Source: Open Forum Infect Dis. 2016 Oct 25;4(1):ofw229. doi: 10.1093/ofid/ofw229 (PMC5413987; doi:10.1093/ofid/ofw229)
Supplement: ofw229_suppl_supplementary_data [file ofw229_suppl_supplementary_data.zip › FreqEstimationModel-master/DESCRIPTION]

Package: FreqEstimationModel
Type: Package
Title: What the Package Does (Title Case)
Version: 0.1
Date: 2015-08-02
Authors: person("First", "Last", email = "first.last@example.com", role = c("aut", "cre"))
Description: More about what it does (maybe more than one line)
License: What license is it under?
LazyData: FALSE
RoxygenNote: 5.0.1
