# Supplementary material for: Artemether-Lumefantrine and Dihydroartemisinin-Piperaquine Exert Inverse Selective Pressure on Plasmodium Falciparum Drug Sensitivity-Associated Haplotypes in Uganda
Source: Open Forum Infect Dis. 2016 Oct 25;4(1):ofw229. doi: 10.1093/ofid/ofw229 (PMC5413987; doi:10.1093/ofid/ofw229)
Supplement: ofw229_suppl_supplementary_data [file ofw229_suppl_supplementary_data.zip › FreqEstimationModel-master/NAMESPACE]

# Generated by roxygen2: do not edit by hand

export(calculate_genotype_counts_truncated)
export(calculate_log_genotype_counts_proposal_ratio)
export(calculate_log_moi_proposal_ratio)
export(compatible_genotypes)
export(data_genotype_count_compatibility)
export(ddirichlet)
export(draw_frequency_proposed_child)
export(draw_genotype_counts_initial)
export(draw_moi_initial)
export(draw_moi_proposed)
export(log_likelihood_NGS)
export(log_likelihood_prevalence)
export(log_moi_prior_calculation_geom)
export(log_moi_prior_calculation_nbinom)
export(log_moi_prior_calculation_pois)
export(log_moi_prior_calculation_unif)
export(log_prior_moi_ratio_geom)
export(log_prior_moi_ratio_nbinom)
export(log_prior_moi_ratio_pois)
export(log_prior_moi_ratio_unif)
export(mcmc_sampling)
export(mcmc_sampling_parallel)
export(my_log_dmultinom)
export(preprocess_data)
export(rdirichlet)
export(update_genotype_counts)
export(update_y_mixed_add)
export(update_y_mixed_sub)
