# Supplementary material for: Artemether-Lumefantrine and Dihydroartemisinin-Piperaquine Exert Inverse Selective Pressure on Plasmodium Falciparum Drug Sensitivity-Associated Haplotypes in Uganda
Source: Open Forum Infect Dis. 2016 Oct 25;4(1):ofw229. doi: 10.1093/ofid/ofw229 (PMC5413987; doi:10.1093/ofid/ofw229)
Supplement: ofw229_suppl_supplementary_data [file ofw229_suppl_supplementary_data.zip › FreqEstimationModel-master/R/log_likelihood_prevalence.R]

#'@name log_likelihood_prevalence
#'@title Log likelihood, prevalence data
#'@description Calculate log likelihood of prevalence data
#'@export
log_likelihood_prevalence <- function(processed_data_list,
                                      genotype_counts){

    log_likelihood <- rep(0, processed_data_list$no_total)

    return(log_likelihood)
}
