# Supplementary material for: Artemether-Lumefantrine and Dihydroartemisinin-Piperaquine Exert Inverse Selective Pressure on Plasmodium Falciparum Drug Sensitivity-Associated Haplotypes in Uganda
Source: Open Forum Infect Dis. 2016 Oct 25;4(1):ofw229. doi: 10.1093/ofid/ofw229 (PMC5413987; doi:10.1093/ofid/ofw229)
Supplement: ofw229_suppl_supplementary_data [file ofw229_suppl_supplementary_data.zip › FreqEstimationModel-master/R/log_prior_moi_ratio_unif.R]

#'@title Log prior MOI ratio
#'@name log_prior_moi_ratio_unif
#'@description Function to calculate the log of the prior MOI ratio when the MOI prior distribution is a discrete uniform distribution.
#' Note that the normalising constants due to truncation cancel.
#'@export
log_prior_moi_ratio_unif <- function(moi_proposed,
                                     moi_current,
                                     moi_hyperparameter,
                                     moi_size_hyperparameter){
  log_prior_moi_ratio <- 0

  return(log_prior_moi_ratio)
}
