# Supplementary material for: Artemether-Lumefantrine and Dihydroartemisinin-Piperaquine Exert Inverse Selective Pressure on Plasmodium Falciparum Drug Sensitivity-Associated Haplotypes in Uganda
Source: Open Forum Infect Dis. 2016 Oct 25;4(1):ofw229. doi: 10.1093/ofid/ofw229 (PMC5413987; doi:10.1093/ofid/ofw229)
Supplement: ofw229_suppl_supplementary_data [file ofw229_suppl_supplementary_data.zip › FreqEstimationModel-master/R/my_log_dmultinom.R]

#'@title Log Multinomial Density
#'@name my_log_dmultinom
#'@description Function to calculate the density of multiple realisations of the multinomial distribution
#'simultaneously given either a single probability or a matrix of probability
#'@export
my_log_dmultinom <- function(x,
                             prob,
                             pop_fequency){

  if(pop_fequency == TRUE){

    ans <- drop(log(factorial(rowSums(x))) - rowSums(log(factorial(x))) + x %*% matrix(log(prob), ncol=1))

  } else {

    ans <- log(factorial(rowSums(x))) - rowSums(log(factorial(x))) + diag(x%*%log(t(prob)))

  }

  return(ans)
}
