# Supplementary material for: Artemether-Lumefantrine and Dihydroartemisinin-Piperaquine Exert Inverse Selective Pressure on Plasmodium Falciparum Drug Sensitivity-Associated Haplotypes in Uganda
Source: Open Forum Infect Dis. 2016 Oct 25;4(1):ofw229. doi: 10.1093/ofid/ofw229 (PMC5413987; doi:10.1093/ofid/ofw229)
Supplement: ofw229_suppl_supplementary_data [file ofw229_suppl_supplementary_data.zip › FreqEstimationModel-master/R/rdirichlet.R]

#'@title Random draw from the dirichlet
#'@name rdirichlet
#'@description Same as the rdirichlet function in MCMCpack but rewritten to minimise dependencies.
#'@details Need to add log option
#'@export
rdirichlet <- function(n, alpha)
{
  l <- length(alpha)
  x <- matrix(rgamma(l * n, alpha), ncol = l, byrow = TRUE)
  sm <- x %*% rep(1, l)
  return(x/as.vector(sm))
}
