# Supplementary material for: Artemether-Lumefantrine and Dihydroartemisinin-Piperaquine Exert Inverse Selective Pressure on Plasmodium Falciparum Drug Sensitivity-Associated Haplotypes in Uganda
Source: Open Forum Infect Dis. 2016 Oct 25;4(1):ofw229. doi: 10.1093/ofid/ofw229 (PMC5413987; doi:10.1093/ofid/ofw229)
Supplement: ofw229_suppl_supplementary_data [file ofw229_suppl_supplementary_data.zip › FreqEstimationModel-master/man/calculate_genotype_counts_truncated.Rd]

% Generated by roxygen2: do not edit by hand
% Please edit documentation in R/calculate_genotype_counts_truncated.R
\name{calculate_genotype_counts_truncated}
\alias{calculate_genotype_counts_truncated}
\title{Calculate legal genotype count moves}
\usage{
calculate_genotype_counts_truncated(genotype_counts, comp_genotypes, raw_data,
  moi_prior_min2)
}
\description{
Function to calculate the genotype counts that can be removed without rendering the ensuing likelihood equal to zero
}
