# Supplementary material for: Artemether-Lumefantrine and Dihydroartemisinin-Piperaquine Exert Inverse Selective Pressure on Plasmodium Falciparum Drug Sensitivity-Associated Haplotypes in Uganda
Source: Open Forum Infect Dis. 2016 Oct 25;4(1):ofw229. doi: 10.1093/ofid/ofw229 (PMC5413987; doi:10.1093/ofid/ofw229)
Supplement: ofw229_suppl_supplementary_data [file ofw229_suppl_supplementary_data.zip › FreqEstimationModel-master/man/calculate_log_genotype_counts_proposal_ratio.Rd]

% Generated by roxygen2: do not edit by hand
% Please edit documentation in R/calculate_log_genotype_counts_proposal_ratio.R
\name{calculate_log_genotype_counts_proposal_ratio}
\alias{calculate_log_genotype_counts_proposal_ratio}
\title{Calculate the log genotype counts proposal ratio}
\usage{
calculate_log_genotype_counts_proposal_ratio(moi_diff, genotype_counts_diff,
  neg_log_sum_frequency_truncated, mh_genotype_counts_truncated, y_character,
  log_target_ratio, datasampleID, no_total)
}
\description{
Function to calculate the log genotype counts proposal ratio
}
