# Supplementary material for: Artemether-Lumefantrine and Dihydroartemisinin-Piperaquine Exert Inverse Selective Pressure on Plasmodium Falciparum Drug Sensitivity-Associated Haplotypes in Uganda
Source: Open Forum Infect Dis. 2016 Oct 25;4(1):ofw229. doi: 10.1093/ofid/ofw229 (PMC5413987; doi:10.1093/ofid/ofw229)
Supplement: ofw229_suppl_supplementary_data [file ofw229_suppl_supplementary_data.zip › FreqEstimationModel-master/man/compatible_genotypes.Rd]

% Generated by roxygen2: do not edit by hand
% Please edit documentation in R/compatible_genotypes.R
\name{compatible_genotypes}
\alias{compatible_genotypes}
\title{Compatible genotypes}
\usage{
compatible_genotypes(observation, as_numeric = TRUE)
}
\description{
Function to ascertain the genotypes that are compatible with a given observation
}
