# Supplementary material for: Artemether-Lumefantrine and Dihydroartemisinin-Piperaquine Exert Inverse Selective Pressure on Plasmodium Falciparum Drug Sensitivity-Associated Haplotypes in Uganda
Source: Open Forum Infect Dis. 2016 Oct 25;4(1):ofw229. doi: 10.1093/ofid/ofw229 (PMC5413987; doi:10.1093/ofid/ofw229)
Supplement: ofw229_suppl_supplementary_data [file ofw229_suppl_supplementary_data.zip › FreqEstimationModel-master/man/data_genotype_count_compatibility.Rd]

% Generated by roxygen2: do not edit by hand
% Please edit documentation in R/data_genotype_count_compatibility.R
\name{data_genotype_count_compatibility}
\alias{data_genotype_count_compatibility}
\title{Data genotype count compatibility}
\usage{
data_genotype_count_compatibility(comp_genotypes, genotype_counts, raw_data)
}
\description{
Data and genotype compatibility check function
}
