# Supplementary material for: Artemether-Lumefantrine and Dihydroartemisinin-Piperaquine Exert Inverse Selective Pressure on Plasmodium Falciparum Drug Sensitivity-Associated Haplotypes in Uganda
Source: Open Forum Infect Dis. 2016 Oct 25;4(1):ofw229. doi: 10.1093/ofid/ofw229 (PMC5413987; doi:10.1093/ofid/ofw229)
Supplement: ofw229_suppl_supplementary_data [file ofw229_suppl_supplementary_data.zip › FreqEstimationModel-master/man/ddirichlet.Rd]

% Generated by roxygen2: do not edit by hand
% Please edit documentation in R/ddirichlet.R
\name{ddirichlet}
\alias{ddirichlet}
\title{Dirichlet density}
\usage{
ddirichlet(x, alpha)
}
\description{
Calculate the density of the dirichlet distribution. This function is exactly the same as that from MCMCpack, copied to minimise dependencies.
}
