# Supplementary material for: Artemether-Lumefantrine and Dihydroartemisinin-Piperaquine Exert Inverse Selective Pressure on Plasmodium Falciparum Drug Sensitivity-Associated Haplotypes in Uganda
Source: Open Forum Infect Dis. 2016 Oct 25;4(1):ofw229. doi: 10.1093/ofid/ofw229 (PMC5413987; doi:10.1093/ofid/ofw229)
Supplement: ofw229_suppl_supplementary_data [file ofw229_suppl_supplementary_data.zip › FreqEstimationModel-master/man/draw_genotype_counts_initial.Rd]

% Generated by roxygen2: do not edit by hand
% Please edit documentation in R/draw_genotype_counts_initial.R
\name{draw_genotype_counts_initial}
\alias{draw_genotype_counts_initial}
\title{Draw initial genotype counts}
\usage{
draw_genotype_counts_initial(moi_current, processed_data_list,
  frequency_current)
}
\description{
Function for drawing initial genotype counts.
}
