# Supplementary material for: Artemether-Lumefantrine and Dihydroartemisinin-Piperaquine Exert Inverse Selective Pressure on Plasmodium Falciparum Drug Sensitivity-Associated Haplotypes in Uganda
Source: Open Forum Infect Dis. 2016 Oct 25;4(1):ofw229. doi: 10.1093/ofid/ofw229 (PMC5413987; doi:10.1093/ofid/ofw229)
Supplement: ofw229_suppl_supplementary_data [file ofw229_suppl_supplementary_data.zip › FreqEstimationModel-master/man/draw_moi_proposed.Rd]

% Generated by roxygen2: do not edit by hand
% Please edit documentation in R/draw_moi_proposed.R
\name{draw_moi_proposed}
\alias{draw_moi_proposed}
\title{Propose MOI}
\usage{
draw_moi_proposed(moi_current, moi_current_equal_moi_min, moi_max)
}
\description{
Function for drawing new MOI vector. Note that there is no option to stay still, and that Proposal density does not have equal probability over state space [m_min,..,m_max] and is not symmetric: Pr(m*|m)=Pr(m|m*)
}
