# Supplementary material for: Artemether-Lumefantrine and Dihydroartemisinin-Piperaquine Exert Inverse Selective Pressure on Plasmodium Falciparum Drug Sensitivity-Associated Haplotypes in Uganda
Source: Open Forum Infect Dis. 2016 Oct 25;4(1):ofw229. doi: 10.1093/ofid/ofw229 (PMC5413987; doi:10.1093/ofid/ofw229)
Supplement: ofw229_suppl_supplementary_data [file ofw229_suppl_supplementary_data.zip › FreqEstimationModel-master/man/log_likelihood_NGS.Rd]

% Generated by roxygen2: do not edit by hand
% Please edit documentation in R/log_likelihood_NGS.R
\name{log_likelihood_NGS}
\alias{log_likelihood_NGS}
\title{Log likelihood, NGS data}
\usage{
log_likelihood_NGS(processed_data_list, genotype_counts)
}
\description{
Calculate log likelihood of NGS data
}
