# Supplementary material for: Artemether-Lumefantrine and Dihydroartemisinin-Piperaquine Exert Inverse Selective Pressure on Plasmodium Falciparum Drug Sensitivity-Associated Haplotypes in Uganda
Source: Open Forum Infect Dis. 2016 Oct 25;4(1):ofw229. doi: 10.1093/ofid/ofw229 (PMC5413987; doi:10.1093/ofid/ofw229)
Supplement: ofw229_suppl_supplementary_data [file ofw229_suppl_supplementary_data.zip › FreqEstimationModel-master/man/log_moi_prior_calculation_pois.Rd]

% Generated by roxygen2: do not edit by hand
% Please edit documentation in R/log_moi_prior_calculation_pois.R
\name{log_moi_prior_calculation_pois}
\alias{log_moi_prior_calculation_pois}
\title{Log moi prior}
\usage{
log_moi_prior_calculation_pois(moi_store, moi_list, y_no_mxed, y_mxed)
}
\description{
Log moi prior calculation
}
