# Supplementary material for: Artemether-Lumefantrine and Dihydroartemisinin-Piperaquine Exert Inverse Selective Pressure on Plasmodium Falciparum Drug Sensitivity-Associated Haplotypes in Uganda
Source: Open Forum Infect Dis. 2016 Oct 25;4(1):ofw229. doi: 10.1093/ofid/ofw229 (PMC5413987; doi:10.1093/ofid/ofw229)
Supplement: ofw229_suppl_supplementary_data [file ofw229_suppl_supplementary_data.zip › FreqEstimationModel-master/man/log_prior_moi_ratio_unif.Rd]

% Generated by roxygen2: do not edit by hand
% Please edit documentation in R/log_prior_moi_ratio_unif.R
\name{log_prior_moi_ratio_unif}
\alias{log_prior_moi_ratio_unif}
\title{Log prior MOI ratio}
\usage{
log_prior_moi_ratio_unif(moi_proposed, moi_current, moi_hyperparameter,
  moi_size_hyperparameter)
}
\description{
Function to calculate the log of the prior MOI ratio when the MOI prior distribution is a discrete uniform distribution.
Note that the normalising constants due to truncation cancel.
}
