# Supplementary material for: Artemether-Lumefantrine and Dihydroartemisinin-Piperaquine Exert Inverse Selective Pressure on Plasmodium Falciparum Drug Sensitivity-Associated Haplotypes in Uganda
Source: Open Forum Infect Dis. 2016 Oct 25;4(1):ofw229. doi: 10.1093/ofid/ofw229 (PMC5413987; doi:10.1093/ofid/ofw229)
Supplement: ofw229_suppl_supplementary_data [file ofw229_suppl_supplementary_data.zip › FreqEstimationModel-master/man/mcmc_sampling_parallel.Rd]

% Generated by roxygen2: do not edit by hand
% Please edit documentation in R/mcmc_sampling_parallel.R
\name{mcmc_sampling_parallel}
\alias{mcmc_sampling_parallel}
\title{MCMC}
\usage{
mcmc_sampling_parallel(processed_data_list, moi_list, frequency_list,
  mcmc_variable_list, cores_max)
}
\description{
Function to implement mcmc sampler chains in parallel, followed retrospective posterior calculations
}
