# Supplementary material for: Artemether-Lumefantrine and Dihydroartemisinin-Piperaquine Exert Inverse Selective Pressure on Plasmodium Falciparum Drug Sensitivity-Associated Haplotypes in Uganda
Source: Open Forum Infect Dis. 2016 Oct 25;4(1):ofw229. doi: 10.1093/ofid/ofw229 (PMC5413987; doi:10.1093/ofid/ofw229)
Supplement: ofw229_suppl_supplementary_data [file ofw229_suppl_supplementary_data.zip › FreqEstimationModel-master/man/my_log_dmultinom.Rd]

% Generated by roxygen2: do not edit by hand
% Please edit documentation in R/my_log_dmultinom.R
\name{my_log_dmultinom}
\alias{my_log_dmultinom}
\title{Log Multinomial Density}
\usage{
my_log_dmultinom(x, prob, pop_fequency)
}
\description{
Function to calculate the density of multiple realisations of the multinomial distribution
simultaneously given either a single probability or a matrix of probability
}
