# Supplementary material for: Artemether-Lumefantrine and Dihydroartemisinin-Piperaquine Exert Inverse Selective Pressure on Plasmodium Falciparum Drug Sensitivity-Associated Haplotypes in Uganda
Source: Open Forum Infect Dis. 2016 Oct 25;4(1):ofw229. doi: 10.1093/ofid/ofw229 (PMC5413987; doi:10.1093/ofid/ofw229)
Supplement: ofw229_suppl_supplementary_data [file ofw229_suppl_supplementary_data.zip › FreqEstimationModel-master/man/rcpp_hello.Rd]

\name{rcpp_hello}
\alias{rcpp_hello}
\title{Hello, Rcpp!}
\usage{
rcpp_hello()
}
\description{
Returns an \R \code{list} containing the character vector
\code{c("foo", "bar")} and the numeric vector \code{c(0, 1)}.
}
\examples{
rcpp_hello()
}
