# Supplementary material for: Artemether-Lumefantrine and Dihydroartemisinin-Piperaquine Exert Inverse Selective Pressure on Plasmodium Falciparum Drug Sensitivity-Associated Haplotypes in Uganda
Source: Open Forum Infect Dis. 2016 Oct 25;4(1):ofw229. doi: 10.1093/ofid/ofw229 (PMC5413987; doi:10.1093/ofid/ofw229)
Supplement: ofw229_suppl_supplementary_data [file ofw229_suppl_supplementary_data.zip › FreqEstimationModel-master/man/update_genotype_counts.Rd]

% Generated by roxygen2: do not edit by hand
% Please edit documentation in R/update_genotype_counts.R
\name{update_genotype_counts}
\alias{update_genotype_counts}
\title{Update genotype counts}
\usage{
update_genotype_counts(moi_diff, genotype_counts_current,
  current_genotype_counts_truncated, processed_data_list)
}
\description{
Function to update genotype counts conditional on current genotype counts and new multiplicity of infection (MOI)
}
