# Supplementary material for: Artemether-Lumefantrine and Dihydroartemisinin-Piperaquine Exert Inverse Selective Pressure on Plasmodium Falciparum Drug Sensitivity-Associated Haplotypes in Uganda
Source: Open Forum Infect Dis. 2016 Oct 25;4(1):ofw229. doi: 10.1093/ofid/ofw229 (PMC5413987; doi:10.1093/ofid/ofw229)
Supplement: ofw229_suppl_supplementary_data [file ofw229_suppl_supplementary_data.zip › FreqEstimationModel-master/man/update_y_mixed_add.Rd]

% Generated by roxygen2: do not edit by hand
% Please edit documentation in R/update_y_mixed_add.R
\name{update_y_mixed_add}
\alias{update_y_mixed_add}
\title{Update mixed data samaple clone addition}
\usage{
update_y_mixed_add(to_update, genotype_counts_mixed_add, frequency_truncated)
}
\description{
Function for addition of clone to a mixed data sample
}
